# Supplementary material for: Zwitterionic or Not? Fast and Reliable Structure Determination by Combining Crystal Structure Prediction and Solid-State NMR
Source: Molecules. 2023 Feb 16;28(4):1876. doi: 10.3390/molecules28041876 (PMC9966216; doi:10.3390/molecules28041876)
Supplement: Supplementary file 1 [file molecules-28-01876-s001.zip]

Archive with 1 entries (1 files):
- molecules-2194486-supplementary.pdf
